# Supplementary material for: The Effect of Strict Lockdown on Omicron SARS-CoV-2 Variant Transmission in Shanghai
Source: Vaccines (Basel). 2022 Aug 25;10(9):1392. doi: 10.3390/vaccines10091392 (PMC9500677; doi:10.3390/vaccines10091392)
Supplement: Supplementary file 1 [file vaccines-10-01392-s001.zip]

Archive with 1 entries (1 files):
- vaccines-1849991-supplementary.pdf
